# Supplementary material for: Antifungal Resistance Regarding Malassezia pachydermatis: Where Are We Now?
Source: J Fungi (Basel). 2020 Jun 25;6(2):93. doi: 10.3390/jof6020093 (PMC7345795; doi:10.3390/jof6020093)
Supplement: Supplementary file 1 [file jof-06-00093-s001.zip]

Archive with 1 entries (1 files):
- jof-820544-supplementary.xlsx
