# Supplementary material for: Antifungal Resistance Regarding Malassezia pachydermatis: Where Are We Now?
Source: J Fungi (Basel). 2020 Jun 25;6(2):93. doi: 10.3390/jof6020093 (PMC7345795; doi:10.3390/jof6020093)
Supplement: Supplementary file 1 [file jof-06-00093-s001.zip › jof-820544-supplementary.xlsx]

## Sheet: MAIN PAGE
CLICK HERE FOR LEGEND/EXPLANATIONS
CLICK ON THE NAMES FOR STUDY DETAILS AND RESULTS
Ref	country	reference number in the article
Lorenzini et al. (1985)	Italy	[24]
Uchida et al. (1990)	Japan	[70]
Uchida et al. (1994)	Japan	[74]
Bernardo et al. (1998)	Portugal	[23]
Coutinho & Paula (2001)	Brazil	[61]
Nascente et al. (2003)	Brazil	[67]
Eichenberg et al. (2003)	Brazil	[62]
Rougier et al. (2005)	Belgium, France, Italy, Germany	[87]
Nakano et al. (2005)	Japan	[25]
Lyskova et al. (2007)	Czech Republic	[86]
Nascente et al. (2009)	Brazil	[22]
Nascente et al. (2009)	Brazil	[21]
Robson et al. 2010	Australia	[84]
Nijima et al. (2011)	Japan	[50]
Jesus et al. (2011)	Brazil	[51]
Cafarchia et al. (2012)	Italy	[49]
Cafarchia et al. (2012)	Italy	[58]
Cafarchia et al. (2012)	Italy	[59]
Figueredo et al. (2013)	Italy	[63]
Weiler et al. (2013)	Brazil	[71]
Watanabe et al. (2013)	Japan, Korea, Taiwan	[101]
Chiavassa et al. (2014)	Italy	[48]
Jerszele et al. (2014)	Hungary	[65]
Cafarchia et al. (2015)	Italy	[60]
Iatta et al. (2016)	Italy	[26]
Bumroongthai et al. (2016)	Thailand	[57]
Brilhante et al. (2018)	Brazil	[55]
Kim et al. (2018)	Korea	[72]
Kano et al. (2019)	Japan	[83]
Kano et al. (2019)	Japan	[85]
Kano et al. (2019)	Japan	[112]
Angileri et al. (2019)	Italy	[82]

## Sheet: Legend-Explanations
BACK TO MAIN PAGE

## Sheet: Lorenzini et al. (1985)
BACK TO MAIN PAGE
	Reference number in the text
Lorenzini et al. 1985	24
N° of isolates of M. pachydermatis tested	5
source of isolates	dogs with otitis externa
COUNTRY	Italy
TEST FORMAT	A-diff
AGENTS TESTED (only agents of common use in the dog are considered)	CTZ ECZ KTZ MCZ NYS TBZ
MEDIUM	Sabouraud Dextrose Agar, Tween 80 1%, yeast extract 1.5%
INOCULUM	ND
Temperature of incubation (°C)	30
Length of incubation	48 h
Reading (Turbidimetric vs Colorimetric)	NA
Reading (Visual vs Spectrophotometric)	NA
MIC end-point definition	NA

## Sheet: Uchida et al. (1990) 
BACK TO MAIN PAGE
	Reference number in the text
Uchida et al. 1990	70
N° of isolates of M. pachydermatis tested	42
source of isolates	40 dogs with otitis externa before treatment; 2 ref. (CBS 1879)
COUNTRY	Japan
TEST FORMAT	BMaD
AGENTS TESTED (only agents of common use in the dog are considered)	CTZ KTZ MCZ NYS
MEDIUM	Sabouraud Dextrose Broth, Tween 80
INOCULUM	104
Temperature of incubation (°C)	37
Length of incubation	48 h
Reading (Turbidimetric vs Colorimetric)	T
Reading (Visual vs Spectrophotometric)	V
MIC end-point definition	NR
		Results ( µg/ml)
MIC for strain CBS 1879 (µg/ml)		MIN MIC	MIC50	MIC90	MAX MIC		mean MIC	modal MIC	NOTES
5	CTZ	0.16	1.25	5	20			1.25
1.25	KTZ	0.02	0.08	2.5	10			0.02
2.5	MCZ	0.16	1.25	20	> 80			0.63	1 isolates without a MIC
0.63	NYS	0.16	1.25	40	> 80			1.25	3 isolates without a MIC
		Categorization as S/I/R
		µg/ml			S		I/SDD		R		NOTES	MIC of isolates deemed as R
		MIC S	MIC R	TOT.	n	%	n	%	n	%
	CTZ	/	80	42	42	100	not considered		0	0		/
	KTZ	/	80	42	42	100	not considered		0	0		/
	MCZ	/	80	42	41	97.6	not considered		1	2.4		>80
	NYS	/	80	42	39	92.9	not considered		3	7.1		>80

## Sheet: Uchida et al. (1994) 
BACK TO MAIN PAGE
	Reference number in the text
Uchida et al. 1994	74
N° of isolates of M. pachydermatis tested	6
source of isolates	5 dogs with otitis externa; 1 ref. (CBS 1879)
COUNTRY	Japan
TEST FORMAT	DF
AGENTS TESTED (only agents of common use in the dog are considered)	NYS
MEDIUM	ND
INOCULUM	ND
Temperature of incubation (°C)	37
Length of incubation	48 h
Reading (Turbidimetric vs Colorimetric)	ND
Reading (Visual vs Spectrophotometric)	ND
MIC end-point definition	ND
		Results ( µg/ml)
MIC for strain CBS 1879 (µg/ml)		MIN MIC	MIC50	MIC90	MAX MIC		mean MIC	modal MIC	NOTES
5	NYS (results for 5 field isolates + ref. strain CBS 1879)	2.5			5
	NYS (results for 4 "mutants" of ref. strain (R induced in vitro)	7.5			40

## Sheet: Bernardo et al. (1998) 
BACK TO MAIN PAGE
	Reference number in the text
Bernardo et al. 1998	23
N° of isolates of M. pachydermatis tested	unclear
source of isolates	dogs with otitis externa
COUNTRY	Portugal
TEST FORMAT	A-diff
AGENTS TESTED (only agents of common use in the dog are considered)	CTZ ECZ MCZ KTZ NYS
MEDIUM	Casitone and Semisynthetic agar
INOCULUM	yeast suspension equivalent to 2 (McFarland scale)
Temperature of incubation (°C)	37
Length of incubation	72 h
Reading (Turbidimetric vs Colorimetric)	NA
Reading (Visual vs Spectrophotometric)	NA
MIC end-point definition	NA
		R to:
	5 isolates	NYS and 5-fluorocytosine
	1 isolate	CTZ, NYS and 5-fluorocytosine
	1 isolate	KTZ, NYS and 5-fluorocytosine
	1 isolate	MCZ, NYS, 5-fluorocytosine and Amphotericin B
	1 isolate	CTZ, MCZ, NYS, 5-fluorocytosine and Amphotericin B
	1 isolate	CTZ, MCZ, NYS, KTZ, ECZ, 5- fluorocytosine and Amphotericin B

## Sheet: Coutinho and Paula (2001)
BACK TO MAIN PAGE
	Reference number in the text
Coutinho and Paula 2001	61
N° of isolates of M. pachydermatis tested	30
source of isolates	15 Dogs with otitis externa and dermatitis
COUNTRY	Brasil
TEST FORMAT	E-test
AGENTS TESTED (only agents of common use in the dog are considered)	FCZ KTZ ITZ
MEDIUM	Yeast nitrogen agar, 1% yeast extract, asparagine 1.5 g/l, glucose 10 g/l
INOCULUM	yeast suspension equivalent to 1 (McFarland scale)
Temperature of incubation (°C)	37
Length of incubation	72 h
Reading (Turbidimetric vs Colorimetric)	NA
Reading (Visual vs Spectrophotometric)	NA
MIC end-point definition	NA
		Results (µg/ml)
		MIN MIC	MIC50	MIC90	MAX MIC		mean MIC	modal MIC	NOTES
	FCZ (15 isolates from ear)	8	24	32	> 256		36.8	32
	FCZ (15 isolates from skin)	16	24	48	> 256		38.1	16
	KTZ (15 isolates from ear)	0.008	0.023	0.032	0.032		0.02	0.023
	KTZ (15 isolates from skin)	0.006	0.008	0.023	0.023		0.012	0.008
	ITZ (15 isolates from ear)	< 0.002	0.004	0.008	0.008		ND	0.003/0.004	mean MIC claimed for all isolates = 0.004
	ITZ (15 isolates from skin)	< 0.002	0.004	0.008	0.008		ND	0.004	mean MIC claimed for all isolates = 0.004
	FCZ (all isolates)	8	24	32	> 256
	KTZ (all isolates)	0.006	0.016	0.023	0.032
	ITZ (all isolates)	< 0.002	0.004	0.008	0.008
		Categorization as S/I/R									NOTES	MIC of isolates deemed as R
		µg/ml			S		I/SDD		R
		MIC S	MIC R	TOT.	n	%	n	%	n	%
	FCZ (15 isolates from ear)	24	32	15	9	60	5	33.3	1	6.7		>256
	FCZ (15 isolates from skin)	24	32	15	11	73.3	2	13.3	2	13.3		48; >256
	KTZ (15 isolates from ear)	0.016	0.023	15	7	46.7	6	40	2	13.3		0.032; 0.032
	KTZ (15 isolates from skin)	0.016	0.023	15	11	73.3	4	26.7	0	0		/
	ITZ (15 isolates from ear)	0.004	0.008	15	11	73.3	4	26.7	0	0		/
	ITZ (15 isolates from skin)	0.004	0.008	15	11	73.3	4	26.7	0	0		/
	FCZ (all isolates)	24	32	30	20	66.7	7	23.3	3	10		48; >256;> 256
	KTZ (all isolates)	0.016	0.023	30	18	60	10	33.3	2	6.7		0.032; 0.032
	ITZ (all isolates)	0.004	0.008	30	23	73.3	7	26.7	0	0		/

## Sheet: Nascente et al. (2003) 
BACK TO MAIN PAGE
	Reference number in the text
Nascente et al. 2003	67
N° of isolates of M. pachydermatis tested	44
source of isolates	external acoustic meatus and skin of dogs and cats
COUNTRY	Brazil
TEST FORMAT	BMD and E-Test
AGENTS TESTED (only agents of common use in the dog are considered)	FCZ KTZ ITZ
	BMD	E-test
MEDIUM	Sabouraud Dextrose Broth , Tween 80 1%	Sabouraud Dextrose Agar
INOCULUM	0.25 – 1.5 x 106	1 McF
Temperature of incubation (°C)	37	37
Length of incubation	96 h	poorly defined
Reading (Turbidimetric vs Colorimetric)	T	NA
Reading (Visual vs Spectrophotometric)	V	NA
MIC end-point definition	≥50%	NA
				Results (µg/ml)
				MIN MIC	MIC50	MIC90	MAX MIC		mean MIC	modal MIC	NOTES
			FCZ (BMD)	0.5	2	8	64		9.22
			FCZ (E-Test)	0.016	16	64	256		21.24
			KTZ (BMD)	0.03	0.125	0.5	8		1.28
			KTZ (E-Test)	0.002	0.064	0.094	0.25		0.057
			ITZ (BMD)	0.03	0.125	0.5	4		0.62
			ITZ (E-Test)	0.002	0.003	0.016	2		0.073
				Categorizations as S/I/R									NOTES	MIC of isolates deemed as R
				µg/ml			S		I/SDD		R
				MIC S	MIC R	TOT.	n	%	n	%	n	%
			FCZ (BMD)	2	8	24	15	62.5	6	25	3	12.5		16-64
			FCZ (E-Test)	16	64	35	21	60	6	17.1	8	22.9		96-256
			KTZ (BMD)	0.125	0.5	24	17	70.8	3	12.5	4	16.7		1-8
			KTZ (E-Test)	0.064	0.094	35	25	71.4	3	8.6	7	20		0.125-0.25
			ITZ (BMD)	0.125	0.5	24	10	41.7	10	41.7	4	16.7		1-4
			ITZ (E-Test)	0.003	0.016	35	29	82.9	4	11.4	2	5.7		0.023-2

## Sheet: Eichenberg et al. (2003) 
BACK TO MAIN PAGE
	Reference number in the text
Eichenberg et al. 2003	62
N° of isolates of M. pachydermatis tested	82
source of isolates	ear canals of dogs and cats
COUNTRY	Brazil
TEST FORMAT	BMD
AGENTS TESTED (only agents of common use in the dog are considered)	FCZ KTZ ITZ
MEDIUM	Sabouraud Dextrose Broth, Tween 80 1%
INOCULUM	0.25 – 1.5 x 106
Temperature of incubation (°C)	35
Length of incubation	48 h
Reading (Turbidimetric vs Colorimetric)	T
Reading (Visual vs Spectrophotometric)	V
MIC end-point definition	≥50%
		Results (µg/ml)
		MIN MIC	MIC50	MIC90	MAX MIC		mean MIC	modal MIC	NOTES
	FCZ	1	8	16	32		9.22	16
	KTZ	0.015	0.06	0.125	0.25		0.08	0.06
	ITZ	0.007	0.06	0.125	0.125		0.05	0.03
		Categorization as S/I/R									NOTES	MIC of isolates deemed as R
		µg/ml			S		I/SDD		R
		MIC S	MIC R	TOT.	n	%	n	%	n	%
	FCZ	8	16	82	54	65.9	26	31.7	2	2.4		32;32
	KTZ	0.06	0.125	82	56	68.3	23	28.1	3	3.7		0.25; 0.25; 0.25
	ITZ	0.06	0.125	82	69	84.1	13	15.9	0	0		/

## Sheet: Rougier et al. (2005) 
BACK TO MAIN PAGE
	Reference number in the text
Rougier et al. 2005	87
N° of isolates of M. pachydermatis tested	ND
source of isolates	dogs with acute OE
COUNTRY	Belgium, France, Italy, Germany
TEST FORMAT	Adiff
AGENTS TESTED (only agents of common use in the dog are considered)	CTZ MCZ NYS
MEDIUM	Sabouraud Dextrose Agar
INOCULUM	ND
Temperature of incubation (°C)	ND
Length of incubation	ND
Reading (Turbidimetric vs Colorimetric)	NA
Reading (Visual vs Spectrophotometric)	NA
MIC end-point definition	NA
		Categorization as S/I/R									NOTES
					S		I		R
				TOT.	n	%	n	%	n	%
			CTZ	ND	ND	75.5	ND	9.4	ND	3.8	total does not add up to 100% in the original publication
			MCZ	ND	ND	77.4	ND	7.5	ND	3.8	total does not add up to 100% in the original publication
			NYS	ND	ND	84.9	0	0	ND	3.8	total does not add up to 100% in the original publication

[truncated: 24 more sheets: Nakano et al. (2005) , Lyskova et al. (2007) , Nascente et al. (2009) , Nascente et al. (2009), Robson et al. (2010), Nijma et al. (2011) , Jesus et al. (2011) , Cafarchia et al. (2012), Cafarchia et al. (2012) 2, Cafarchia et al. (2012) 3, Figueredo et al. (2013) , Weiler et al. (2013)  , Watanabe et al. (2013) , Chiavassa et al. (2014) , Jerszele et al. (2014) , Cafarchia et al. (2015) , Iatta et al. (2016) , Bumroongthai et al. (2016) , Brilhante et al. (2018), Kim et al. (2018) …]
